# Supplementary material for: Extended anticoagulation for the secondary prevention of venous thromboembolic events: An updated network meta-analysis
Source: PLoS One. 2019 Apr 1;14(4):e0214134. doi: 10.1371/journal.pone.0214134 (PMC6443183; doi:10.1371/journal.pone.0214134)
Supplement: S6 Table — (XLSX) [file pone.0214134.s008.xlsx]

## Sheet: Sheet1
	S6 Table - Data allowing the calculation of estimates in network meta-analysis (format for netmeta package).
	Study	treatment1	Number_of_recurrent_VTE_treatment1	Fatal_recurrent_VTE_treatment1	Major_bleeding_treatment1	Fatal_bleeding_treatment1	N_treatment1	Death_treatment1	NCB_treatment1	treatment2	Number_of_recurrent_VTE_treatment2	Fatal_recurrent_VTE_treatment2	Major_bleeding_treatment2	Fatal_bleeding_treatment2	N_treatment2	Death_treatment_treatment2	NCB_treatment2	treatment3	Number_of_recurrent_VTE_treatment3	Fatal_recurrent_VTE_treatment3	Major_bleeding_treatment3	Fatal_bleeding_treatment3	Death_treatment3	NCB_treatment3	N_treatment3
	LAFIT	No treatment	17	1	0	0	83	1	17	VKA INR 2-3	1	0	3	0	79	0	4	NA	NA	NA	NA	NA	NA	NA	NA
	WODIT DVT	No treatment	11	0	2	2	133	2	13	VKA INR 2-3	4	0	4	0	134	0	8	NA	NA	NA	NA	NA	NA	NA	NA
	WODIT PE	No treatment	NA	0	1	0	161	0	NA	VKA INR 2-3	NA	2	3	0	165	2	NA	NA	NA	NA	NA	NA	NA	NA	NA
	PADIS-PE	No treatment	25	0	1	0	187	0	26	VKA INR 2-3	3	0	4	0	184	0	7	NA	NA	NA	NA	NA	NA	NA	NA
	AUREC-FVIII	No treatment	2	NA	0	0	17	NA	2	VKA INR 2-3	2	NA	1	0	17	NA	3	NA	NA	NA	NA	NA	NA	NA	NA
	ELATE	VKA INR 2-3	6	2	8	0	369	2	14	VKA INR 1.5-2	16	1	9	0	369	1	25	NA	NA	NA	NA	NA	NA	NA	NA
	PREVENT	No treatment	37	2	2	1	253	3	39	VKA INR 1.5-2	14	0	5	0	255	0	19	NA	NA	NA	NA	NA	NA	NA	NA
	THRIVE III	No treatment	71	3	5	0	616	3	76	Ximelagatran 24mg	12	0	6	0	617	0	18	NA	NA	NA	NA	NA	NA	NA	NA
	RESONATE	No treatment	37	2	0	0	668	2	37	Dabigatran 150mg	3	0	2	0	685	0	5	NA	NA	NA	NA	NA	NA	NA	NA
	REMEDY	VKA INR 2-3	18	1	25	1	1431	2	43	Dabigatran 150mg	26	1	13	0	1435	1	39	NA	NA	NA	NA	NA	NA	NA	NA
	EINSTEIN-EXT	No treatment	42	1	0	0	595	1	42	Rivaroxaban 20mg	8	0	4	0	602	0	12	NA	NA	NA	NA	NA	NA	NA	NA
	EINSTEIN-CHOICE	ASA	50	2	3	1	1139	3	53	Rivaroxaban 10mg	13	0	5	0	1136	0	18	Rivaroxaban 20mg	17	2	6	1	3	23	1121
	AMPLIFY-EXT	No treatment	73	7	4	0	829	7	77	Apixaban 5mg	14	3	1	0	815	3	15	Apixaban 2.5mg	14	2	2	0	2	16	829
	Van Gogh	No treatment	23	1	0	0	621	1	23	Idraparinux 2.5mg	6	2	11	3	594	5	17	NA	NA	NA	NA	NA	NA	NA	NA
	WARFASA	No treatment	43	1	1	NA	198	NA	44	ASA	28	1	1	NA	205	NA	29	NA	NA	NA	NA	NA	NA	NA	NA
	ASPIRE	No treatment	73	1	6	2	411	3	79	ASA	57	8	0	1	411	9	57	NA	NA	NA	NA	NA	NA	NA	NA
	SURVET	No treatment	30	NA	0	0	309	NA	30	Sulodexide	15	NA	0	0	308	NA	15	NA	NA	NA	NA	NA	NA	NA	NA
	PROLONG	No treatment	18	0	0	0	122	0	18	VKA INR 2-3	2	0	1	1	105	0	3	NA	NA	NA	NA	NA	NA	NA	NA
